# Supplementary material for: Influence of the Amount of Instability on the Leg Muscle Activity During a Loaded Free Barbell Half-Squat
Source: Int J Environ Res Public Health. 2020 Oct 31;17(21):8046. doi: 10.3390/ijerph17218046 (PMC7672597; doi:10.3390/ijerph17218046)
Supplement: Supplementary file 1 [file ijerph-17-08046-s001.zip]

Archive with 1 entries (1 files):
- ijerph-944926-supplementary.xlsx
