# Supplementary material for: Influence of the Amount of Instability on the Leg Muscle Activity During a Loaded Free Barbell Half-Squat
Source: Int J Environ Res Public Health. 2020 Oct 31;17(21):8046. doi: 10.3390/ijerph17218046 (PMC7672597; doi:10.3390/ijerph17218046)
Supplement: Supplementary file 1 [file ijerph-17-08046-s001.zip › ijerph-944926-supplementary.xlsx]

## Sheet: Sample
Sample (all participants)	Age (years)	Height (meters)	Body mass (Kg)	Body mass index (Kg·m-2)	Hours of training	Sport	The highest performance limb (HPL)
Sub1	19	1.79	71	22.1591	10	Track and field atlhetes (middle runner)	Right
Sub2	21	1.76	63	20.3383	10	Track and field atlhetes (sprinter)	Left
Sub3	21	1.7	64	22.1453	10	Track and field atlhetes (sprinter)	Right
Sub4	18	1.7	58	20.0692	10	Track and field atlhetes (sprinter)	Right
Sub5	21	1.68	64	22.6757	10	Track and field atlhetes (sprinter)	Right
Sub6	22	1.69	57	19.9573	10	Track and field atlhetes (sprinter)	Right
Sub7	20	1.71	63	21.5451	10	Track and field atlhetes (middle runner)	Right
Sub8	18	1.68	60.5	21.4357	10	Track and field atlhetes (sprinter)	Right
Sub9	18	1.65	49	17.9982	10	Track and field atlhetes (sprinter)	Left
Sub10	21	1.67	51	18.2868	10	Track and field atlhetes (sprinter)	Right
Sub11	20	1.67	55	19.721	10	Track and field atlhetes (middle runner)	Right
Sub12	21	1.62	55	20.9572	10	Track and field atlhetes (sprinter)	Right
Sub13	23	1.69	63	22.0581	10	Track and field atlhetes (sprinter)	Right
Sub14	21	1.66	57	20.6852	10	Track and field atlhetes (sprinter)	Left
Mean	20.2857	1.69071	59.3214	20.7166	10
SD	1.54066	0.0428709	5.86911	1.42629	0
Male
	Age (years)	Height (meters)	Body mass (Kg)	Body mass index (Kg·m-2)	Hours of training	Sport	HPL
Sub1	19	1.79	71	22.1591	10	Track and field atlhetes (middle runner)	Right
Sub2	21	1.76	63	20.3383	10	Track and field atlhetes (sprinter)	Left
Sub3	21	1.7	64	22.1453	10	Track and field atlhetes (sprinter)	Right
Sub4	18	1.7	58	20.0692	10	Track and field atlhetes (sprinter)	Right
Sub5	21	1.68	64	22.6757	10	Track and field atlhetes (sprinter)	Right
Mean	20	1.726	64	21.4775	10
SD	1.41421	0.0466905	4.63681	1.1861	0
Female
	Age (years)	Height (meters)	Body mass (Kg)	Body mass index (Kg·m-2)	Hours of training	Sport	HPL
Sub1	22	1.69	57	19.9573	10	Track and field atlhetes (sprinter)	Right
Sub2	20	1.71	63	21.5451	10	Track and field atlhetes (middle runner)	Right
Sub3	18	1.68	60.5	21.4357	10	Track and field atlhetes (sprinter)	Right
Sub4	18	1.65	49	17.9982	10	Track and field atlhetes (sprinter)	Left
Sub5	21	1.67	51	18.2868	10	Track and field atlhetes (sprinter)	Right
Sub6	20	1.67	55	19.721	10	Track and field atlhetes (middle runner)	Right
Sub7	21	1.62	55	20.9572	10	Track and field atlhetes (sprinter)	Right
Sub8	23	1.69	63	22.0581	10	Track and field atlhetes (sprinter)	Right
Sub9	21	1.66	57	20.6852	10	Track and field atlhetes (sprinter)	Left
Mean	20.4444	1.67111	56.7222	20.2938	10
SD	1.66667	0.0261937	4.89331	1.42806	0

## Sheet: Muscle_activity
	Half_squat_floor (Root mean square; mV)					Half_squat_Foam (Root mean square; mV)					Half_squat_Bosu_up (Root mean square; mV)					Half_squat_Bosu_down (Root mean square; mV)
	Vastus medialis_Highest_performance_limb	Vastus lateralis_Highest_performance_limb	Biceps femoris_Highest_performance_limb	Global_activity_Highest_performance_limb		Vastus medialis_Highest_performance_limb	Vastus lateralis_Highest_performance_limb	Biceps femoris_Highest_performance_limb	Global_activity_Highest_performance_limb		Vastus medialis_Highest_performance_limb	Vastus lateralis_Highest_performance_limb	Biceps femoris_Highest_performance_limb	Global_activity_Highest_performance_limb		Vastus medialis_Highest_performance_limb	Vastus lateralis_Highest_performance_limb	Biceps femoris_Highest_performance_limb	Global_activity_Highest_performance_limb
Sub1	0.296667	0.31	0.0766667	0.683333		0.383333	0.393333	0.126667	0.903333		0.58	0.523333	0.2	1.30333		0.686667	0.586667	0.186667	1.46
Sub2	0.886667	0.673333	0.363333	1.92333		0.76	0.673333	0.346667	1.78		0.883333	0.633333	0.316667	1.83333		0.663333	0.526667	0.27	1.46
Sub3	0.596667	0.55	0.106667	1.25333		0.813333	0.666667	0.19	1.67		0.886667	0.743333	0.356667	1.98667		0.856667	0.666667	0.27	1.79333
Sub4	0.816667	0.546667	0.276667	1.64		0.753333	0.733333	0.326667	1.81333		0.816667	0.716667	0.41	1.94333		0.76	0.676667	0.276667	1.71333
Sub5	0.893333	0.793333	0.203333	1.89		1.01667	0.886667	0.166667	2.07		0.816667	0.766667	0.2	1.78333		0.963333	0.933333	0.48	2.37667
Sub6	0.543333	0.593333	0.166667	1.30333		0.476667	0.51	0.173333	1.16		0.683333	0.71	0.3	1.69333		0.59	0.61	0.276667	1.47667
Sub7	0.22	0.51	0.22	0.95		0.176667	0.526667	0.266667	0.97		0.26	0.646667	0.283333	1.19		0.253333	0.786667	0.29	1.33
Sub8	0.86	0.74	0.203333	1.80333		0.833333	0.776667	0.193333	1.80333		1.32	1.14667	0.483333	2.95		1.17667	1.20667	0.406667	2.79
Sub9	0.496667	0.603333	0.296667	1.39667		0.516667	0.583333	0.396667	1.49667		0.536667	0.693333	0.31	1.54		0.543333	0.703333	0.276667	1.52333
Sub10	0.876667	0.893333	0.21	1.98		0.736667	0.67	0.253333	1.66		0.966667	0.783333	0.546667	2.29667		0.79	0.703333	0.436667	1.93
Sub11	0.6	0.523333	0.42	1.54333		0.34	0.273333	0.47	1.08333		0.37	0.32	0.566667	1.25667		0.67	0.563333	0.513333	1.74667
Sub12	0.566667	0.566667	0.286667	1.42		0.65	0.696667	0.283333	1.63		0.83	1.04	0.49	2.36		0.84	1.2	0.27	2.31
Sub13	0.556667	0.42	0.153333	1.13		0.473333	0.366667	0.14	0.98		0.783333	0.476667	0.223333	1.48333		0.523333	0.34	0.18	1.04333
Sub14	0.65	0.476667	0.263333	1.39		0.67	0.606667	0.196667	1.47333		0.91	0.643333	0.366667	1.92		0.926667	0.83	0.446667	2.20333
Mean	0.632857	0.585714	0.231905	1.45048		0.614286	0.597381	0.252143	1.46381		0.760238	0.703095	0.360952	1.82429		0.731667	0.738095	0.327143	1.7969
SE	0.0574168	0.0404469	0.0251703	0.101524		0.0610285	0.045259	0.0273618	0.100652		0.0707956	0.0557001	0.0328117	0.129219		0.0601978	0.0648834	0.0287889	0.127708

## Sheet: Body_centre_mass_acceleration
	Half_squat_floor ( sum of amplitudes of body centre of mass acceleration (g))		Half_squat_foam ( sum of amplitudes of body centre of mass acceleration (g))		Half_squat_Bosu_up ( sum of amplitudes of body centre of mass acceleration (g))		Half_squat_Bosu_down ( sum of amplitudes of body centre of mass acceleration (g))
	Vector acceleration of the X and Y components		Vector acceleration of the X and Y components		Vector acceleration of the X and Y components		Vector acceleration of the X and Y components
Sub1	11.6032		13.1212		12.2723		26.0677
Sub2	17.1817		13.9398		20.7182		15.6396
Sub3	14.3924		14.8374		19.8745		31.9491
Sub4	13.812		15.6794		19.8427		21.1579
Sub5	13.4271		16.2393		18.9772		27.2241
Sub6	13.1065		11.6418		17.0888		25.2617
Sub7	13.2855		13.7863		14.314		29.1696
Sub8	16.2735		14.3701		23.0325		38.3087
Sub9	17.1074		19.1875		18.4801		19.9449
Sub10	19.4722		16.972		19.0171		27.1205
Sub11	13.9543		14.0901		14.9778		32.3658
Sub12	10.901		15.1543		13.465		18.6932
Sub13	16.3916		14.9576		13.3304		20.8427
Sub14	17.7769		14.657		25.4558		38.5286
Mean	14.9061		14.9024		17.9176		26.591
SE	0.665315		0.480884		1.03792		1.87564

## Sheet: OMNI-Res
	Half_squat_floor ( OMNI_RES (A.U.))		Half_squat_foam (OMNI_RES (A.U.))		Half_squat_Bosu_up ( OMNI_RES (A.U.))		Half_squat_Bosu_down (OMNI_RES (A.U.))
Sub1	2		2		4.5		2
Sub2	3		3		6		6
Sub3	4		4		7		5
Sub4	5		5		7		8
Sub5	4		4		7		5
Sub6	5		5		7		8
Sub7	6		7		10		9
Sub8	3		4		8		8
Sub9	2		4		8		6
Sub10	3		3		7		9
Sub11	1		2		5		9
Sub12	3		4		6		5
Sub13	3		3		8		8
Sub14	3		4		7		8
Mean	3.35714		3.85714		6.96429		6.85714
SE	0.357143		0.345412		0.364889		0.553283

## Sheet: Correlation_RMS_BCMaccel_HPL
		Muscle activity of the highest performance limb (sum of the vastus medialis, lateralis and biceps femoris expressed as root mean square (mV)					Sum of amplitudes of body centre of mass acceleration (g))
		Half_squat_floor	Half_squat_foam	Half_squat_Bosu_up	Half_squat_Bosu_down		Half_squat_floor-Vector acceleration of the X and Y components	Half_squat_foam-Vector acceleration of the X and Y components	Half_squat_Bosu_up-Vector acceleration of the X and Y components	Half_squat_Bosu_down-Vector acceleration of the X and Y components
Sub1	repetition 1	0.68	0.68	1.58	1.57		12.0787	14.2591	15.0967	22.8893
	repetition 2	0.68	1.05	1.2	1.44		11.6444	13.3328	12.0562	27.868
	repetition 3	0.69	0.98	1.13	1.37		11.0864	11.7717	9.66412	27.4457
Sub2	repetition 1	1.63	1.89	1.64	1.48		17.4024	14.7704	19.8882	17.0953
	repetition 2	2.21	1.64	1.82	1.47		16.5897	12.4281	18.52	13.1495
	repetition 3	1.93	1.81	2.04	1.43		17.553	14.6209	23.7465	16.6739
Sub3	repetition 1	1.15	1.8	2.01	1.42		13.3275	14.7963	21.8256	26.8651
	repetition 2	1.14	1.49	2.03	1.77		13.0452	16.3096	21.382	34.1985
	repetition 3	1.47	1.72	1.92	2.19		14.0115	13.4062	16.4158	34.7836
Sub4	repetition 1	1.67	1.76	2.06	1.74		14.608	16.9651	19.7442	25.5705
	repetition 2	1.63	1.89	1.82	1.81		13.6554	15.7901	19.4965	17.6245
	repetition 3	1.62	1.79	1.95	1.59		13.1725	14.2829	20.2873	20.2786
Sub5	repetition 1	1.76	2.17	1.98	2.03		13.7257	15.028	22.9156	23.8222
	repetition 2	2.05	1.95	1.69	2.23		13.0846	17.5287	16.3545	25.6745
	repetition 3	1.86	2.09	1.68	2.87		13.4711	16.1612	17.6615	32.1758
Sub6	repetition 1	1.09	1.18	1.88	1.43		14.0798	13.9721	15.822	27.2731
	repetition 2	1.42	1.03	1.4	1.51		13.0731	9.95695	14.891	23.0395
	repetition 3	1.4	1.27	1.8	1.49		12.1666	10.9963	20.5534	25.4724
Sub7	repetition 1	0.92	1.04	1.22	1.07		12.6657	13.9757	13.7623	28.3972
	repetition 2	0.93	1	1.11	1.33		15.2425	15.2412	13.0885	26.8843
	repetition 3	1	0.87	1.24	1.59		11.9484	12.142	16.0911	32.2273
Sub8	repetition 1	1.76	1.52	1.89	1.85		16.2492	14	23.3337	36.9595
	repetition 2	1.77	1.69	3.32	2.72		15.3782	14.5273	23.8197	37.9836
	repetition 3	1.88	2.2	3.64	3.8		17.193	14.5829	21.9441	39.9829
Sub9	repetition 1	1.35	1.41	1.52	1.58		18.1595	20.0621	19.3817	22.6748
	repetition 2	1.45	1.48	1.45	1.44		17.4463	18.954	19.0465	19.2308
	repetition 3	1.39	1.6	1.65	1.55		15.7164	18.5466	17.0122	17.9291
Sub10	repetition 1	1.77	1.49	2.28	1.79		18.687	17.2459	19.2887	24.0337
	repetition 2	2.52	2.08	2.38	1.82		19.7318	15.7197	17.7076	29.0429
	repetition 3	1.65	1.41	2.23	2.18		19.998	17.9504	20.055	28.285
Sub11	repetition 1	1.51	0.99	1.11	1.68		14.0819	15.4451	15.146	30.4461
	repetition 2	1.64	1.21	1.27	1.55		13.698	13.2606	14.9002	36.4219
	repetition 3	1.48	1.05	1.39	2.01		14.083	13.5646	14.8871	30.2294
Sub12	repetition 1	1.58	1.59	2.49	2.08		11.6797	16.1861	13.4533	19.1193
	repetition 2	1.24	1.52	2.35	2.14		10.5683	15.1983	13.7641	17.5091
	repetition 3	1.44	1.78	2.24	2.71		10.4548	14.0785	13.1774	19.4512
Sub13	repetition 1	1.14	1.05	1.96	1.02		15.056	16.9406	13.5533	17.8149
	repetition 2	0.92	0.87	1.23	1.12		17.125	15.147	12.5908	20.4879
	repetition 3	1.33	1.02	1.26	0.99		16.9938	12.7851	13.8472	24.2252
Sub14	repetition 1	1.5	1.6	2.4	2.7		18.8723	15.7757	29.0081	48.6415
	repetition 2	1.39	1.49	1.72	2.16		17.4602	14.6382	26.8563	34.7893
	repetition 3	1.28	1.33	1.64	1.75		16.9983	13.5571	20.5028	32.155
	r	0.446417	0.321694	0.499773	0.494793
	p-value	0.003	0.038	0.001	0.001
		p<0,05	p<0,05	p<0,05	p<0,05

## Sheet: ICC_Muscle_activity
	Half squat_floor (Root mean square; mV)					Half squat_floor (Root mean square; mV)						Half squat_floor (Root mean square; mV)					Half squat_foam (Root mean square; mV)					Half squat_foam (Root mean square; mV)					Half squat_foam (Root mean square; mV)					Half squat_Bosu_up (Root mean square; mV)					Half squat_Bosu_up (Root mean square; mV)					Half squat_Bosu_up (Root mean square; mV)					Half squat_Bosu_down (Root mean square; mV)
	Vastus medialis _HPL					Biceps femoris_HPL						Vastus lateralis_HPL					Vastus medialis_HPL					Biceps femoris_HPL					Vastus lateralis_HPL					Vastus medialis_HPL					Biceps femoris_HPL					Vastus lateralis_HPL					Vastus medialis_HPL
	Repetition 1	Repetition 2	Repetition 3	Total		Repetition 1	Repetition 2	Repetition 3	Total			Repetition 1	Repetition 2	Repetition 3	Total		Repetition 1	Repetition 2	Repetition 3	Total		Repetition 1	Repetition 2	Repetition 3	Total		Repetition 1	Repetition 2	Repetition 3	Total		Repetition 1	Repetition 2	Repetition 3	Total		Repetition 1	Repetition 2	Repetition 3	Total		Repetition 1	Repetition 2	Repetition 3	Total		Repetition 1	Repetition 2	Repetition 3
Sub1	0.28	0.3	0.31	0.296667		0.07	0.07	0.09	0.0766667			0.3	0.36	0.3	0.32		0.25	0.48	0.42	0.383333		0.15	0.13	0.1	0.126667		0.43	0.38	0.39	0.4		0.79	0.44	0.51	0.58		0.19	0.21	0.2	0.2		0.54	0.55	0.4	0.496667		0.64	0.76	0.66
Sub2	0.77	0.74	0.7	0.736667		0.18	0.24	0.21	0.21			0.52	0.81	0.69	0.673333		0.94	0.78	0.7	0.806667		0.21	0.23	0.31	0.25		0.68	0.55	0.79	0.673333		0.85	0.77	1.05	0.89		0.18	0.18	0.19	0.183333		0.58	0.53	0.79	0.633333		0.64	0.61	0.47
Sub3	0.56	0.51	0.72	0.596667		0.1	0.1	0.12	0.106667			0.49	0.65	0.55	0.563333		0.82	0.77	0.85	0.813333		0.22	0.21	0.14	0.19		0.74	0.6	0.63	0.656667		0.83	1.06	0.77	0.886667		0.47	0.22	0.38	0.356667		0.58	0.73	0.67	0.66		0.75	0.77	1.05
Sub4	0.81	0.86	0.78	0.816667		0.26	0.27	0.3	0.276667			1.02	0.89	1.06	0.99		0.76	0.73	0.77	0.753333		0.27	0.36	0.35	0.326667		1.29	0.77	0.85	0.97		0.78	0.78	0.89	0.816667		0.41	0.37	0.45	0.41		1.02	0.93	1.04	0.996667		0.75	0.81	0.72
Sub5	0.75	1.02	0.91	0.893333		0.21	0.16	0.24	0.203333			0.84	0.82	0.92	0.86		1.06	0.9	1.09	1.01667		0.2	0.14	0.16	0.166667		0.86	1.08	1.43	1.12333		0.94	0.7	0.81	0.816667		0.2	0.22	0.18	0.2		1.54	1.52	1.07	1.37667		0.74	0.95	1.2
Sub6	0.45	0.59	0.59	0.543333		0.14	0.19	0.17	0.166667			0.94	1.18	1.21	1.11		0.46	0.41	0.56	0.476667		0.18	0.16	0.18	0.173333		1.2	0.96	0.89	1.01667		0.71	0.62	0.72	0.683333		0.36	0.21	0.33	0.3		0.88	1	1.42	1.1		0.54	0.75	0.48
Sub7	0.2	0.23	0.23	0.22		0.23	0.2	0.23	0.22			0.92	0.65	0.72	0.763333		0.19	0.18	0.16	0.176667		0.24	0.34	0.22	0.266667		0.94	0.43	0.96	0.776667		0.24	0.3	0.24	0.26		0.36	0.22	0.27	0.283333		0.64	0.7	0.65	0.663333		0.22	0.23	0.31
Sub8	0.85	0.62	0.91	0.793333		0.29	0.2	0.17	0.22			0.8	0.75	0.67	0.74		0.79	0.67	0.8	0.753333		0.16	0.23	0.17	0.186667		0.61	0.71	1.01	0.776667		0.85	1.22	0.96	1.01		0.47	0.28	0.41	0.386667		0.59	1.38	1.47	1.14667		0.7	1.03	0.69
Sub9	0.49	0.4	0.43	0.44		0.11	0.11	0.12	0.113333			0.58	0.6	0.63	0.603333		0.45	0.63	0.58	0.553333		0.2	0.22	0.24	0.22		0.61	0.57	0.57	0.583333		0.53	0.44	0.33	0.433333		0.27	0.2	0.16	0.21		0.66	0.69	0.73	0.693333		0.63	0.55	0.68
Sub10	1.31	1.93	0.63	1.29		0.29	0.45	0.24	0.326667			0.81	1.12	0.75	0.893333		0.91	0.51	0.41	0.61		0.41	0.55	0.47	0.476667		0.67	0.76	0.58	0.67		0.8	1.79	1.4	1.33		0.75	0.81	0.97	0.843333		0.85	0.57	0.93	0.783333		0.81	1.47	0.72
Sub11	0.62	0.65	0.53	0.6		0.42	0.39	0.45	0.42			0.73	0.77	0.73	0.743333		0.31	0.42	0.29	0.34		0.39	0.49	0.53	0.47		0.46	0.45	0.39	0.433333		0.38	0.34	0.39	0.37		0.44	0.61	0.65	0.566667		0.4	0.41	0.62	0.476667		0.67	0.55	0.79
Sub12	0.47	0.59	0.61	0.556667		0.2	0.2	0.18	0.193333			0.63	0.53	0.54	0.566667		0.88	0.71	0.89	0.826667		0.27	0.24	0.25	0.253333		0.74	0.6	0.75	0.696667		0.84	1.02	0.98	0.946667		0.34	0.37	0.29	0.333333		1.14	0.93	1.05	1.04		0.66	0.61	0.77
Sub13	0.55	0.42	0.7	0.556667		0.17	0.15	0.14	0.153333			0.37	0.37	0.37	0.37		0.58	0.37	0.47	0.473333		0.16	0.13	0.13	0.14		0.42	0.39	0.41	0.406667		1.04	0.62	0.69	0.783333		0.28	0.23	0.16	0.223333		0.62	0.54	0.5	0.553333		0.5	0.63	0.44
Sub14	0.48	0.4	0.52	0.466667		0.14	0.12	0.17	0.143333			0.52	0.43	0.48	0.476667		0.39	0.33	0.38	0.366667		0.13	0.15	0.14	0.14		0.78	0.56	0.48	0.606667		0.47	0.7	0.42	0.53		0.25	0.27	0.22	0.246667		0.73	0.62	0.58	0.643333		0.61	0.4	0.46
Mean	0.613571	0.661429	0.612143	0.629048		0.200714	0.203571	0.202143	0.202143			0.676429	0.709286	0.687143	0.690952		0.627857	0.563571	0.597857	0.596429		0.227857	0.255714	0.242143	0.241905		0.745	0.629286	0.723571	0.699286		0.717857	0.771429	0.725714	0.738333		0.355	0.314286	0.347143	0.33881		0.769286	0.792857	0.851429	0.804524		0.632857	0.722857	0.674286
SEMeasurement				0.111851					0.0229987						0.0561206					0.0613678					0.0247402					0.0949612					0.107					0.0417626					0.108751
ICC	0.827					0.937						0.939					0.934					0.952					0.816					0.859					0.946					0.846					0.772
95% CI	0.57-0.94					0.85-0.98						0.85-0.98					0.84-0.97					0.89-0.98					0.56-0.94					0.65-0.95					0.87-0.98					0.63-0.95					0.45-0.92
[truncated: 9 more columns]

## Sheet: ICC_accel_Yaxis
	Half_squat_floor (sum of amplitudes of body centre of mass acceleration; g)					Half_squat_foam (sum of amplitudes of body centre of mass acceleration; g)					Half_squat_Bosu_up (sum of amplitudes of body centre of mass acceleration; g)					Half_squat_Bosu_down (sum of amplitudes of body centre of mass acceleration; g)
	Y Axis					Y Axis					Y Axis					Y Axis
	Repetition 1	Repetition 2	Repetition 3	Total		Repetition 1	Repetition 2	Repetition 3	Total		Repetition 1	Repetition 2	Repetition 3	Total		Repetition 1	Repetition 2	Repetition 3	Total
Sub1	10.25	10.12	9.91	10.0933		13.35	12.01	8.93	11.43		10.68	7.66	7.52	8.62		9.79	9.13	7.98	8.96667
Sub2	13.99	13.13	13.93	13.6833		12.03	11.13	11.6	11.5867		9.03	7.88	11.18	9.36333		12.64	8.7	11.72	11.02
Sub3	11.48	11.66	12.57	11.9033		12.16	14.01	11.53	12.5667		11.94	12.04	9.44	11.14		17.7	17.18	17.79	17.5567
Sub4	12.15	11.64	11.44	11.7433		14.48	13.21	12.45	13.38		13.77	13.61	14.73	14.0367		17.88	13.92	17.01	16.27
Sub5	10.5	9.61	10.41	10.1733		11.2	12.73	13.43	12.4533		15.85	12.29	11.54	13.2267		17.41	22.14	16.2	18.5833
Sub6	9.29	9.74	9.27	9.43333		11.42	8.15	8.75	9.44		10.45	9.46	15.02	11.6433		9.83	11.42	13.34	11.53
Sub7	11.54	14.1	10.35	11.9967		11.78	13.66	10.83	12.09		8.53	9.25	10.63	9.47		17.98	11.71	11.33	13.6733
Sub8	14.42	13.3	13.56	13.76		12.71	12.3	11.49	12.1667		12.63	14.83	12.11	13.19		17.47	18.07	20.86	18.8
Sub9	17.09	16.56	15.26	16.3033		17.5	16.12	15.82	16.48		16.82	15.95	15.39	16.0533		19.71	16.76	16.08	17.5167
Sub10	14.35	14.8	14.68	14.61		14.3	12.93	15.56	14.2633		14.13	12.69	14.73	13.85		10.88	15.18	15	13.6867
Sub11	12.27	11.97	12.63	12.29		14.02	12.29	12.52	12.9433		12.1	9.77	12.18	11.35		18.21	15.37	15.9	16.4933
Sub12	10.08	8.7	8.44	9.07333		13.63	12.79	11.55	12.6567		8.22	9.5	10.01	9.24333		11.65	10.84	15.98	12.8233
Sub13	14.25	15.73	16.29	15.4233		16.04	14.66	12.12	14.2733		8.28	9.52	8.85	8.88333		11.18	11.33	11.65	11.3867
Sub14	16.26	14.63	14.37	15.0867		13.29	13.02	11.74	12.6833		16.04	14.32	12.45	14.27		26.56	31.2	22.43	26.73
Mean	12.7086	12.5493	12.365	12.541		13.4221	12.7864	12.0229	12.7438		12.0336	11.3407	11.8414	11.7386		15.635	15.2107	15.2336	15.3598
SEMeasurement				0.466399					0.736694					0.898888					1.37031
ICC	0.960					0.792					0.859					0.908
95% CI	0.90-0.99					0.49-0.93					0.66-0.95					0.77-0.97

## Sheet: ICC_accel_Xaxis
	Half_squat_floor (sum of amplitudes of body centre of mass acceleration; g)					Half_squat_foam (sum of amplitudes of body centre of mass acceleration; g)					Half_squat_Bosu_up (sum of amplitudes of body centre of mass acceleration; g)					Half_squat_Bosu_down (sum of amplitudes of body centre of mass acceleration; g)
	X Axis					X Axis					X Axis					X Axis
	Repetition 1	Repetition 2	Repetition 3	Total		Repetition 1	Repetition 2	Repetition 3	Total		Repetition 1	Repetition 2	Repetition 3	Total		Repetition 1	Repetition 2	Repetition 3	Total
Sub1	6.39	5.76	4.97	5.70667		5.01	5.79	7.67	6.15667		10.67	9.31	6.07	8.68333		20.69	26.33	26.26	24.4267
Sub2	10.35	10.14	10.68	10.39		8.57	5.53	8.9	7.66667		17.72	16.76	20.95	18.4767		11.51	9.86	11.86	11.0767
Sub3	6.77	5.85	6.19	6.27		8.43	8.35	6.84	7.87333		18.27	17.67	13.43	16.4567		20.21	29.57	29.89	26.5567
Sub4	8.11	7.14	6.53	7.26		8.84	8.65	7	8.16333		14.15	13.96	13.95	14.02		18.28	10.81	11.04	13.3767
Sub5	8.84	8.88	8.55	8.75667		10.02	12.05	8.99	10.3533		16.55	10.79	13.37	13.57		16.26	13	27.8	19.02
Sub6	10.58	8.72	7.88	9.06		8.05	5.72	6.66	6.81		11.88	11.5	14.03	12.47		25.44	20.01	21.7	22.3833
Sub7	5.22	5.79	5.97	5.66		7.52	6.76	5.49	6.59		10.8	9.26	12.08	10.7133		21.98	24.2	30.17	25.45
Sub8	7.49	7.72	10.57	8.59333		5.87	7.73	8.98	7.52667		19.62	18.64	18.3	18.8533		32.57	33.41	34.11	33.3633
Sub9	6.14	5.49	3.76	5.13		9.81	9.97	9.68	9.82		9.63	10.41	7.25	9.09667		11.21	9.43	7.93	9.52333
Sub10	11.97	13.05	13.58	12.8667		9.64	8.94	8.95	9.17667		13.13	12.35	13.61	13.03		21.43	24.76	23.98	23.39
Sub11	6.91	6.66	6.23	6.6		6.48	4.98	5.22	5.56		9.11	11.25	8.56	9.64		24.4	33.02	25.71	27.71
Sub12	5.9	6	6.17	6.02333		8.73	8.21	8.05	8.33		10.65	9.96	8.57	9.72667		15.16	13.75	11.09	13.3333
Sub13	4.86	6.77	4.84	5.49		5.45	3.81	4.07	4.44333		10.73	8.24	10.65	9.87333		13.87	17.07	21.24	17.3933
Sub14	9.58	9.53	9.08	9.39667		8.5	6.69	6.78	7.32333		24.17	22.72	16.29	21.06		40.75	15.39	23.04	26.3933
Mean	7.79357	7.67857	7.5	7.65738		7.92286	7.37	7.37714	7.55667		14.0771	13.0586	12.6507	13.2621		20.9829	20.0436	21.8443	20.9569
SEMeasurement				0.490078					0.639224					1.1513					2.94003
ICC	0.953					0.843					0.919					0.830
95% CI	0.89-0.98					0.62-0.95					0.81-0.97					0.58-0.94
